# Supplementary material for: Genome-wide analysis of Udai21: Unraveling the genetic basis of superior eating quality in rice
Source: PLoS One. 2025 Nov 25;20(11):e0324304. doi: 10.1371/journal.pone.0324304 (PMC12646435; doi:10.1371/journal.pone.0324304)
Supplement: S1 Table — (XLSX) [file pone.0324304.s001.xlsx]

## Sheet: S1
S1 Table. Genes with high and moderate impact variants between Udai21 and Koshihikari
Gene ID	HIGH impact variant						MODERATE impact variant
	Splice acceptor variant & intron variant	Splice donor variant & intron variant	Start lost	Stop gained	Stop gained & splice region variant	Stop lost & splice region variant	Missense variant	Missense variant & splice region variant
UD21ch01g00285	0	0	0	0	0	0	2	0
UD21ch01g00286	0	0	0	0	0	0	2	0
UD21ch01g00287	0	0	0	0	0	0	2	0
UD21ch01g00290	0	0	0	0	0	0	3	0
UD21ch01g00291	0	0	0	0	0	0	1	0
UD21ch01g00292	0	0	0	0	0	0	2	0
UD21ch01g00294	0	0	0	0	0	0	4	0
UD21ch01g00295	0	0	0	0	0	0	3	0
UD21ch01g00298	0	0	0	0	0	0	1	0
UD21ch01g00300	0	0	0	0	0	0	1	0
UD21ch01g00301	0	0	0	0	0	0	1	0
UD21ch01g00302	0	0	0	0	0	0	1	0
UD21ch01g00305	0	0	0	0	0	0	5	0
UD21ch01g00307	0	0	0	0	0	0	10	0
UD21ch01g00308	0	0	0	0	0	0	2	0
UD21ch01g00309	0	0	0	0	0	0	2	0
UD21ch01g00314	0	0	0	0	0	0	1	0
UD21ch01g00315	0	0	0	0	0	0	2	0
UD21ch01g00317	0	0	0	0	0	0	2	0
UD21ch01g00318	0	0	0	0	0	0	1	0
UD21ch01g00335	0	0	0	0	0	0	1	0
UD21ch01g00337	0	0	0	0	0	0	1	0
UD21ch01g00338	0	0	0	0	0	0	1	0
UD21ch01g00339	0	0	0	0	0	0	1	0
UD21ch01g00340	0	0	0	0	0	0	2	0
UD21ch01g00346	0	0	0	0	0	0	2	0
UD21ch01g00347	0	0	0	0	0	0	2	0
UD21ch01g00348	0	0	0	0	0	0	4	0
UD21ch01g00349	0	0	0	0	0	0	6	0
UD21ch01g00352	0	0	0	0	0	0	3	0
UD21ch01g00354	0	0	0	0	0	0	8	0
UD21ch01g00355	0	0	1	0	0	0	1	0
UD21ch01g00360	0	0	0	0	0	0	1	0
UD21ch01g00361	0	0	0	0	0	0	3	0
UD21ch01g00366	0	0	0	0	0	0	1	0
UD21ch01g00367	0	0	0	0	0	0	4	0
UD21ch01g00372	0	0	0	0	0	0	2	0
UD21ch01g00373	0	0	0	0	0	0	2	0
UD21ch01g00374	0	0	0	0	0	0	1	0
UD21ch01g00375	0	0	0	0	0	0	9	0
UD21ch01g00383	0	0	0	0	0	1	3	0
UD21ch01g00385	0	0	0	0	0	0	1	0
UD21ch01g00386	0	0	0	0	0	0	6	0
UD21ch01g00387	0	0	0	0	0	0	2	0
UD21ch01g00391	0	0	0	0	0	0	6	0
UD21ch01g00393	0	0	0	0	0	0	1	0
UD21ch01g00394	0	0	0	0	0	0	1	0
UD21ch01g00396	0	0	0	0	0	0	1	0
UD21ch01g00397	0	0	0	1	0	0	4	0
UD21ch01g00398	0	0	0	0	0	0	2	0
UD21ch01g00399	0	0	0	0	0	0	2	0
UD21ch01g00400	0	0	0	0	0	0	3	0
UD21ch01g00402	0	0	0	0	0	0	1	0
UD21ch01g00403	0	0	0	0	0	0	3	0
UD21ch01g00404	0	0	0	0	0	0	2	0
UD21ch01g00405	0	0	0	0	0	0	1	0
UD21ch01g00411	0	0	0	0	0	0	1	0
UD21ch01g00413	0	0	0	0	0	0	1	0
UD21ch01g00414	0	0	0	0	0	0	5	0
UD21ch01g00418	0	0	0	0	0	0	1	0
UD21ch01g00420	0	0	0	0	0	0	2	0
UD21ch01g00421	0	0	0	0	0	0	4	0
UD21ch01g00422	0	0	0	0	0	0	1	0
UD21ch01g00425	0	0	0	0	0	0	1	0
UD21ch01g00426	0	0	0	0	0	0	2	0
UD21ch01g00428	0	0	0	0	0	0	4	0
UD21ch01g00431	0	0	0	0	0	0	3	1
UD21ch01g00432	0	0	0	0	0	0	6	1
UD21ch01g00433	0	0	0	0	0	0	2	0
UD21ch01g00439	0	0	0	0	0	0	1	0
UD21ch01g00441	0	0	0	0	0	0	20	0
UD21ch01g00442	0	0	0	0	0	0	16	0
UD21ch01g00448	0	0	0	0	0	0	3	0
UD21ch01g00449	0	0	0	0	0	0	4	0
UD21ch01g00453	0	0	0	0	0	0	1	0
UD21ch01g00456	0	0	0	0	0	0	1	0
UD21ch01g00458	0	0	0	0	0	0	1	0
UD21ch01g00461	0	0	0	0	0	0	1	0
UD21ch01g00462	0	0	0	0	0	0	5	0
UD21ch01g00464	0	0	0	0	0	0	3	0
UD21ch01g00465	0	0	0	0	0	0	2	0
UD21ch01g00466	0	0	0	0	0	0	2	0
UD21ch01g00467	0	0	0	0	0	0	2	0
UD21ch01g00468	0	0	0	0	0	0	18	1
UD21ch01g00473	0	0	0	0	0	0	6	0
UD21ch01g00474	0	0	0	0	0	0	1	0
UD21ch01g00475	0	0	0	0	0	0	3	1
UD21ch01g00476	0	0	0	0	0	0	2	0
UD21ch01g00478	0	0	0	0	0	0	1	0
UD21ch01g00480	0	0	0	0	0	0	1	0
UD21ch01g00481	0	0	0	0	0	0	1	0
UD21ch01g00483	0	0	0	1	0	0	3	0
UD21ch01g00486	0	0	0	0	0	0	2	0
UD21ch01g00487	0	0	0	0	0	0	8	0
UD21ch01g00488	0	0	0	0	0	0	1	0
UD21ch01g00489	0	0	0	0	0	0	1	0
UD21ch01g00490	0	0	0	0	0	0	1	0
UD21ch01g00491	0	0	0	0	0	0	1	0
UD21ch01g00492	0	0	1	0	0	0	4	0
UD21ch01g00493	0	0	0	0	0	0	1	0
UD21ch01g00494	0	0	0	0	0	0	2	0
UD21ch01g00496	0	0	0	0	0	0	2	0
UD21ch01g00500	0	0	0	0	0	0	2	0
UD21ch01g00503	0	0	0	0	0	0	1	0
UD21ch01g00504	0	0	0	0	0	0	3	0
UD21ch01g00507	0	0	0	0	0	0	2	0
UD21ch01g00509	0	0	0	0	0	0	2	0
UD21ch01g00510	0	0	0	0	0	0	3	0
UD21ch01g00511	0	0	0	0	0	0	2	0
UD21ch01g00513	0	0	0	0	1	0	6	0
UD21ch01g00516	0	0	0	0	0	0	1	0
UD21ch01g00518	0	0	0	0	0	0	1	0
UD21ch01g00521	0	0	0	0	0	0	1	0
UD21ch01g00522	0	0	0	0	0	0	1	0
UD21ch01g00523	0	0	0	0	0	0	1	0
UD21ch01g00526	0	0	0	0	0	0	1	0
UD21ch01g00532	0	0	0	0	0	0	2	0
UD21ch01g00533	0	0	0	0	0	0	4	0
UD21ch01g00534	1	0	0	0	0	0	12	0
UD21ch01g00535	0	0	0	0	0	0	4	0
UD21ch01g00536	0	0	0	0	0	0	13	1
UD21ch01g00537	0	0	0	0	0	0	5	0
UD21ch01g00538	0	1	0	1	0	0	12	1
UD21ch01g00539	0	0	0	0	0	0	1	0
UD21ch01g00541	0	0	0	0	0	0	2	1
UD21ch01g00542	0	0	0	0	0	0	12	0
UD21ch01g00543	0	0	0	0	0	0	22	0
UD21ch01g00545	0	0	0	0	0	0	2	0
UD21ch01g00547	0	0	0	0	0	0	4	0
UD21ch02g04992	0	0	0	0	0	0	1	0
UD21ch02g04993	0	0	0	0	0	0	1	0
UD21ch02g04995	0	0	0	0	0	0	1	0
UD21ch02g04997	0	0	0	0	0	0	1	0
UD21ch02g05003	0	0	0	0	0	0	1	0
UD21ch02g05004	0	0	0	0	0	0	2	0
UD21ch02g05005	0	0	0	0	0	0	3	0
UD21ch02g05006	0	0	0	0	0	0	4	1
UD21ch02g05008	0	0	0	0	0	0	1	0
UD21ch02g05009	0	0	0	0	0	0	1	0
UD21ch02g05010	0	0	0	0	0	0	2	0
UD21ch02g05011	0	0	0	0	0	0	1	0
UD21ch02g05013	0	0	0	0	0	0	2	0
UD21ch02g05016	0	0	0	0	0	0	1	0
UD21ch02g05018	0	0	0	0	0	0	2	0
UD21ch02g05020	0	0	0	0	0	0	1	0
UD21ch02g05022	0	0	0	0	0	0	2	0
UD21ch02g05023	0	0	0	0	0	0	3	0
UD21ch02g05024	0	0	0	0	0	0	2	0
UD21ch02g05026	0	0	0	0	0	0	1	0
UD21ch02g05027	0	0	0	0	0	0	1	0
UD21ch02g05028	0	0	0	0	0	0	1	0
UD21ch02g05029	0	0	0	0	0	0	1	0
UD21ch02g05030	0	0	0	0	0	0	7	0
UD21ch02g05031	0	0	0	0	0	0	1	0
UD21ch02g05032	0	0	0	0	0	0	2	0
UD21ch02g05033	0	0	0	0	0	0	6	0
UD21ch02g05035	0	0	0	0	0	0	1	0
UD21ch02g05036	0	0	0	0	0	0	3	0
UD21ch02g05037	0	0	0	0	0	0	2	0
UD21ch02g05038	0	0	0	0	0	0	2	0
UD21ch02g05041	0	0	0	0	0	0	1	0
UD21ch02g05042	0	0	0	0	0	0	1	0
UD21ch02g05048	0	0	0	0	0	0	2	0
UD21ch02g05049	0	0	0	0	0	0	1	0
UD21ch02g05052	0	0	0	0	0	0	2	0
UD21ch02g05053	0	0	0	0	0	0	2	0
UD21ch02g05064	0	0	0	1	0	0	3	0
UD21ch02g05066	0	0	0	0	0	0	1	0
UD21ch02g05070	0	0	0	0	0	0	1	0
UD21ch02g05072	0	0	0	0	0	0	1	0
UD21ch02g05073	0	0	0	0	0	0	2	0
UD21ch02g05074	0	0	0	0	0	0	4	0
UD21ch02g05075	0	0	0	0	0	0	1	0
UD21ch02g05076	0	0	0	0	0	0	1	0
UD21ch02g05077	0	0	0	0	0	0	16	0
UD21ch02g05078	0	0	0	0	0	0	3	0
UD21ch02g05079	0	0	0	0	0	0	7	1
UD21ch02g05080	0	1	0	0	0	0	3	0
UD21ch02g05082	0	0	0	0	0	0	2	0
UD21ch02g05083	0	0	0	0	0	0	1	0
UD21ch02g05084	0	0	0	0	0	0	2	0
UD21ch02g05085	0	0	0	0	0	0	2	0
UD21ch02g05088	1	0	0	0	0	0	1	0
UD21ch02g05089	0	0	0	0	0	0	2	0
UD21ch02g05090	0	0	0	0	0	0	2	0
UD21ch02g05096	0	0	0	0	0	0	1	0
UD21ch02g05098	0	0	0	0	0	0	1	0
UD21ch02g05101	0	0	0	0	0	0	2	0
UD21ch02g05104	0	0	0	0	0	0	3	0
UD21ch02g05106	0	0	0	0	0	0	4	0
UD21ch02g05107	0	0	0	0	0	0	2	0
UD21ch02g05108	0	0	0	0	0	0	1	0
UD21ch02g05110	0	0	0	0	0	0	1	0
UD21ch02g05111	0	0	0	0	0	0	1	0
UD21ch02g05116	0	0	0	0	0	0	5	0
UD21ch02g05118	0	0	0	0	0	0	1	0
UD21ch02g05119	0	0	0	0	0	0	1	0
UD21ch02g05120	0	0	0	0	0	0	1	0
UD21ch02g05122	0	0	0	0	0	0	2	0
UD21ch02g05125	0	0	0	0	0	0	1	0
UD21ch02g05127	0	0	0	0	0	0	14	0
UD21ch02g05130	0	0	0	0	0	0	2	0
UD21ch02g05184	0	0	0	0	0	0	1	0
UD21ch02g05220	0	0	0	0	0	0	2	0
UD21ch02g05221	0	0	0	0	0	0	1	0
UD21ch02g05225	0	0	0	0	0	0	1	0
UD21ch02g05226	0	0	0	1	0	0	1	0
UD21ch02g05227	0	0	0	0	0	0	2	0
UD21ch02g05262	0	0	0	0	0	0	1	0
UD21ch02g05276	0	0	0	0	0	0	1	0
UD21ch02g05358	0	0	0	0	0	0	1	0
UD21ch02g05425	0	0	0	0	0	0	3	0
UD21ch02g05426	0	0	0	0	0	0	4	0
UD21ch02g05427	0	0	0	0	0	0	11	0
UD21ch02g05429	0	0	0	0	0	0	1	0
UD21ch02g05430	0	0	0	0	0	0	2	0
UD21ch02g05432	0	0	0	0	0	0	1	0
UD21ch02g05469	0	0	0	0	0	0	1	0
UD21ch02g05470	0	0	0	0	0	0	2	0
UD21ch02g05473	0	0	0	0	0	0	3	0
UD21ch02g05474	0	1	0	0	0	0	19	0
UD21ch02g05476	0	0	0	0	0	0	2	0
UD21ch02g05509	0	0	0	0	0	0	1	0
UD21ch02g05510	0	0	0	0	0	0	1	0
UD21ch02g05511	0	0	0	0	0	0	1	0
UD21ch02g05519	0	0	0	0	0	0	2	0
UD21ch02g05525	0	0	0	0	0	0	1	0
UD21ch02g05527	0	0	0	1	0	0	4	1
UD21ch02g05528	0	0	0	0	0	0	6	0
UD21ch02g05530	0	0	0	0	0	0	1	0
UD21ch02g05531	0	0	0	0	0	0	1	0
UD21ch02g05533	0	0	0	0	0	0	2	0
UD21ch02g05535	0	0	0	0	0	0	1	0
UD21ch02g05536	0	0	0	0	0	0	2	0
UD21ch02g05537	1	0	0	0	0	0	0	0
UD21ch02g05540	0	0	0	1	0	0	5	0
UD21ch02g05541	0	0	0	0	0	0	2	0
UD21ch02g05542	0	0	0	0	0	0	2	0
UD21ch02g05544	0	0	0	0	0	0	2	0
UD21ch02g05547	0	0	0	0	0	0	1	0
UD21ch02g05549	0	0	0	0	0	0	1	0
UD21ch02g05552	0	0	0	0	0	0	2	0
UD21ch02g05553	0	0	0	0	0	0	1	0
UD21ch02g05554	0	0	0	0	0	0	1	0
UD21ch02g05555	0	0	0	0	0	0	1	0
UD21ch02g05557	0	0	0	0	0	0	2	0
UD21ch02g05559	0	0	0	0	0	0	2	0
UD21ch02g05561	0	0	0	0	0	0	1	0
UD21ch02g05563	0	0	0	0	0	0	1	0
UD21ch02g05568	0	0	0	0	0	0	3	0
UD21ch02g05570	0	0	0	0	0	0	1	0
UD21ch02g05571	0	0	0	0	0	0	1	0
UD21ch02g05572	0	0	0	0	0	0	1	0
UD21ch02g05574	0	0	0	0	0	0	1	0
UD21ch02g05577	0	0	0	0	0	0	3	0
UD21ch02g05578	0	0	0	0	0	0	1	0
UD21ch02g05579	0	0	0	0	0	0	1	0
UD21ch03g09229	1	0	0	1	0	0	6	0
UD21ch03g09245	0	0	0	0	0	0	1	0
UD21ch03g09246	0	0	0	0	0	0	1	0
UD21ch03g09362	0	0	0	1	0	0	1	0
UD21ch03g09363	0	0	0	0	0	0	1	0
UD21ch03g09365	0	0	0	0	0	0	1	0
UD21ch03g09366	0	0	0	0	0	0	2	0
UD21ch03g09367	0	0	0	0	0	0	1	0
UD21ch03g09368	0	0	0	0	0	0	1	0
UD21ch03g09369	0	0	0	0	0	0	3	0
UD21ch03g09372	0	0	0	0	0	0	2	0
UD21ch03g09373	0	0	0	0	0	1	2	0
UD21ch03g09374	0	0	0	0	0	0	2	0
UD21ch03g09375	0	0	0	0	0	0	4	0
UD21ch03g09376	0	0	0	0	0	0	4	0
UD21ch03g09379	0	0	0	0	0	0	3	0
UD21ch03g09381	0	0	0	0	0	0	1	0
UD21ch03g09384	0	0	0	0	0	0	1	0
UD21ch03g09385	0	0	0	0	0	0	3	0
UD21ch03g09388	0	0	0	0	0	0	0	1
UD21ch03g09390	0	0	0	0	0	0	4	0
UD21ch03g09391	0	0	0	0	0	0	3	0
UD21ch03g09393	0	0	0	0	0	0	3	0
UD21ch03g09395	0	0	0	0	0	0	1	0
UD21ch03g09396	0	0	0	0	0	0	1	0
UD21ch03g09397	0	0	0	0	0	0	3	0
UD21ch03g09398	0	0	0	0	0	0	1	0
UD21ch03g09399	0	0	0	0	0	0	1	0
UD21ch03g09400	0	0	0	0	0	0	1	0
UD21ch03g09401	0	0	0	0	0	0	1	0
UD21ch03g09402	0	0	1	0	0	0	1	0
UD21ch03g09403	0	0	0	0	0	0	3	0
UD21ch03g09404	0	0	0	0	0	0	1	0
UD21ch03g09405	0	0	0	0	0	0	1	1
UD21ch03g09410	0	0	0	0	0	0	1	0
UD21ch03g09411	0	0	0	0	0	0	4	0
UD21ch03g09412	0	0	0	0	0	0	3	0
UD21ch03g09413	0	0	0	1	0	1	8	0
UD21ch03g09415	0	0	0	1	0	0	3	0
UD21ch03g09416	0	0	0	0	0	0	2	0
UD21ch03g09417	0	0	0	0	0	0	3	0
UD21ch03g09418	0	0	0	0	0	0	1	0
UD21ch03g09419	0	0	0	0	0	0	3	0
UD21ch03g09422	0	0	0	0	0	0	5	0
UD21ch03g09427	0	0	0	0	0	0	1	0
UD21ch03g09429	0	0	0	0	0	0	2	0
UD21ch03g09430	0	0	0	0	0	0	2	0
UD21ch03g09432	0	0	0	0	0	0	4	0
UD21ch03g09435	0	0	0	0	0	0	2	0
UD21ch03g09438	0	0	0	1	0	0	0	0
UD21ch03g09439	0	0	0	0	0	0	5	0
UD21ch03g09442	0	0	0	0	0	0	1	0
UD21ch03g09447	0	0	0	0	0	0	2	0
UD21ch03g09449	0	0	0	0	0	0	2	0
UD21ch03g09450	0	0	0	0	0	0	1	0
UD21ch03g09451	0	0	0	0	0	0	1	1
UD21ch03g09452	0	0	0	0	0	0	3	0
UD21ch03g09453	0	0	0	0	0	0	1	1
UD21ch03g09454	0	0	0	0	0	0	1	0
UD21ch03g09456	0	0	0	0	0	0	4	0
UD21ch03g09457	0	0	0	0	0	0	1	0
UD21ch03g09458	0	0	0	0	0	0	2	0
UD21ch03g09459	0	0	0	0	0	0	2	0
UD21ch03g09460	0	0	0	0	0	0	1	0
UD21ch03g09461	0	0	0	0	0	0	2	0
UD21ch03g09462	0	0	0	0	0	0	1	0
UD21ch03g09463	0	0	0	0	0	0	2	0
UD21ch03g09468	0	0	0	0	0	0	4	0
UD21ch03g09470	0	0	1	0	0	0	4	0
UD21ch03g09473	0	0	0	0	0	0	4	0
UD21ch03g09474	0	0	0	0	0	0	1	0
UD21ch03g09475	0	0	0	0	0	0	1	0
UD21ch03g09476	0	0	0	0	0	0	1	0
UD21ch03g09478	0	0	0	0	0	0	1	0
UD21ch03g09479	0	0	0	0	0	0	1	0
UD21ch03g09481	0	0	0	0	0	0	1	0
UD21ch03g09482	0	0	0	0	0	0	1	0
UD21ch03g09484	0	0	0	0	0	0	1	0
UD21ch03g09486	0	0	0	0	0	0	1	0
UD21ch03g09487	0	0	0	0	0	0	4	0
UD21ch03g09488	0	0	0	0	0	0	1	0
UD21ch03g09489	0	0	0	0	0	0	1	0
UD21ch03g09490	0	0	0	0	0	0	2	0
UD21ch03g09491	0	0	0	0	0	0	2	0
UD21ch03g09496	0	0	0	0	0	0	3	0
UD21ch03g09497	0	0	0	0	0	0	1	0
UD21ch03g09500	0	0	0	0	0	0	2	0
UD21ch03g09502	0	0	0	0	0	0	1	0
UD21ch03g09503	0	0	0	0	0	0	3	0
UD21ch03g09506	0	0	0	0	0	0	1	0
UD21ch03g09508	0	0	0	0	0	0	62	0
UD21ch03g09509	0	0	0	0	0	0	4	0
UD21ch03g09518	0	0	0	0	0	0	2	0
UD21ch03g09521	0	0	0	0	0	0	4	0
UD21ch03g09522	0	0	0	2	0	0	5	0
UD21ch03g09523	0	0	0	0	0	0	11	0
UD21ch03g09525	0	0	0	0	0	0	3	0
UD21ch03g09526	0	0	0	0	0	0	3	0
UD21ch03g09529	0	0	0	0	0	0	1	0
UD21ch03g09534	0	0	0	0	0	0	1	0
UD21ch03g09535	0	0	0	0	0	0	5	0
UD21ch03g09536	0	0	0	0	0	0	3	0
UD21ch03g09537	0	0	0	0	0	0	2	0
UD21ch03g09539	0	0	0	0	0	0	2	0
UD21ch03g09540	0	0	0	1	0	0	6	1
UD21ch03g09542	0	0	0	0	0	0	1	0
UD21ch03g09543	0	0	0	0	0	0	1	1
UD21ch03g09544	0	0	0	0	0	0	2	0
UD21ch03g09546	0	0	0	0	0	0	1	0
UD21ch03g09547	0	0	0	0	0	0	2	0
UD21ch03g09548	0	0	0	1	0	0	2	0
UD21ch03g09549	0	0	0	0	0	0	2	0
UD21ch03g09550	0	0	0	0	0	0	1	0
UD21ch03g09551	0	0	0	0	0	0	1	0
UD21ch03g09554	0	0	0	0	0	0	2	0
UD21ch03g09556	0	0	0	0	0	0	3	0
UD21ch03g09557	0	0	0	0	0	0	1	0
UD21ch03g09559	0	0	0	0	0	0	2	0
UD21ch03g09560	0	0	0	0	0	0	1	0
UD21ch03g09561	0	0	0	0	0	0	1	0
UD21ch03g09563	0	0	0	1	0	0	1	0
UD21ch03g09564	0	0	0	0	0	0	5	0
UD21ch03g09565	0	0	0	0	0	0	1	0
UD21ch03g09568	0	0	0	0	0	0	1	0
UD21ch03g09569	0	0	0	0	0	0	1	0
UD21ch03g09571	0	0	0	0	0	0	2	0
UD21ch03g09572	0	0	0	0	0	0	5	0
UD21ch03g09573	0	0	0	0	0	0	2	0
UD21ch03g09576	0	0	0	0	0	0	1	0
UD21ch03g09578	0	0	0	0	0	0	1	0
UD21ch03g09581	0	0	0	0	0	0	1	0
UD21ch03g09582	0	0	0	0	0	0	1	0
UD21ch03g09583	0	0	0	0	0	0	2	0
UD21ch03g09589	0	0	0	0	0	0	4	0
UD21ch03g09590	0	0	0	0	0	0	8	0
UD21ch03g09592	0	0	0	0	0	0	1	0
UD21ch03g09595	0	0	0	0	0	0	2	0
UD21ch03g09596	0	0	0	0	0	0	4	0
UD21ch03g09597	0	0	0	0	0	0	2	0
UD21ch03g09598	0	0	0	0	0	0	3	0
UD21ch03g09600	0	0	0	0	0	0	3	0
UD21ch03g09602	0	0	0	0	0	0	10	0
UD21ch03g09603	0	0	0	0	0	0	5	0
UD21ch04g15268	0	0	0	0	0	0	1	0
UD21ch04g15273	0	0	0	0	0	0	1	0
UD21ch04g15293	1	0	0	0	0	0	1	0
UD21ch04g15650	0	0	0	0	0	0	2	0
UD21ch04g15666	0	0	0	0	0	0	1	0
UD21ch04g15674	0	0	0	0	0	0	1	0
UD21ch04g15938	0	0	0	0	0	0	1	0
UD21ch04g15941	0	0	0	0	0	0	3	0
UD21ch04g15943	0	0	0	0	0	0	1	0
UD21ch04g15944	0	0	0	0	0	0	4	0
UD21ch04g15945	0	0	0	0	0	0	1	0
UD21ch04g15946	0	0	0	0	0	0	6	0
UD21ch04g15948	0	0	0	0	0	0	1	0
UD21ch04g15949	0	0	0	0	0	0	3	0
UD21ch04g15951	0	0	0	0	0	0	1	0
UD21ch04g15958	0	0	0	0	0	0	1	0
UD21ch04g16453	0	0	0	0	0	1	0	0
UD21ch04g16699	0	0	0	0	0	0	1	0
UD21ch04g16715	0	0	0	0	0	0	1	0
UD21ch04g16725	0	0	0	0	0	0	1	0
UD21ch04g16729	0	0	0	0	0	0	1	0
UD21ch06g21077	0	0	0	0	0	0	1	0
UD21ch06g21079	0	0	0	0	0	0	4	0
UD21ch06g21080	0	0	0	1	0	0	11	0
UD21ch06g21081	0	0	0	0	0	0	2	0
UD21ch06g21082	0	0	0	0	0	0	7	1
UD21ch06g21083	0	0	0	0	0	0	2	0
UD21ch06g21084	0	0	0	1	0	0	1	0
UD21ch06g21086	0	0	0	0	0	0	1	0
UD21ch06g21616	0	0	0	0	0	0	2	0
UD21ch06g21617	0	0	0	0	0	0	4	0
UD21ch06g21618	0	0	0	0	0	0	6	0
UD21ch06g21619	0	0	0	1	0	0	1	0
UD21ch06g21622	0	0	0	0	0	0	2	0
UD21ch06g21626	0	0	0	0	0	0	2	0
UD21ch06g21627	0	0	0	0	0	0	2	0
UD21ch06g21628	0	0	0	0	0	0	9	0
UD21ch06g21629	0	0	0	0	0	0	1	0
UD21ch06g21631	0	0	0	0	0	0	1	0
UD21ch06g21634	0	0	0	0	0	0	3	0
UD21ch06g21635	0	0	0	0	0	0	4	0
UD21ch06g21638	0	0	0	0	0	0	8	0
UD21ch06g21640	0	0	0	0	0	0	5	0
UD21ch06g21642	0	0	0	0	0	0	3	0
UD21ch06g21645	0	0	0	0	0	0	2	0
UD21ch06g21646	0	0	0	0	0	0	1	0
UD21ch06g21647	0	0	0	0	0	0	5	0
UD21ch06g21650	0	0	0	0	0	0	2	0
UD21ch06g21653	0	0	0	0	0	0	2	0
UD21ch06g21654	0	0	0	0	0	0	5	0
UD21ch06g21656	0	0	0	0	0	0	1	1
UD21ch06g21657	0	0	0	0	0	0	2	0
UD21ch06g21658	0	0	0	0	0	0	2	0
UD21ch06g21660	0	0	0	0	0	0	7	0
UD21ch06g21661	0	0	0	0	0	0	1	0
UD21ch06g21662	0	0	0	0	0	0	2	0
UD21ch06g21663	0	0	0	0	0	0	2	0
UD21ch06g21664	0	0	0	1	0	0	1	0
UD21ch06g21668	0	0	0	1	0	0	2	0
UD21ch06g21669	0	0	0	0	0	0	3	0
UD21ch06g21670	0	0	0	0	0	0	1	0
UD21ch06g21671	0	0	0	0	0	0	3	0
UD21ch06g21674	0	0	0	0	0	0	2	0
UD21ch06g21675	0	0	0	0	0	0	2	0
UD21ch06g21676	0	0	0	1	0	0	1	0
UD21ch06g21678	0	0	0	0	0	0	1	0
UD21ch06g21680	0	0	0	0	0	0	1	0
UD21ch06g21683	0	0	0	0	0	0	2	0
UD21ch06g21684	0	0	0	0	0	0	4	0
UD21ch06g21685	0	0	0	0	0	0	2	0
UD21ch06g21686	0	0	0	0	0	0	1	0
UD21ch06g21689	0	0	0	0	0	0	3	0
UD21ch06g21691	0	0	0	0	0	0	2	0
UD21ch06g21695	1	0	0	0	0	0	3	0
UD21ch06g21696	0	0	0	0	0	0	2	0
UD21ch06g21697	0	0	0	0	0	0	3	0
UD21ch06g21698	0	0	0	0	0	0	1	0
UD21ch06g21699	0	0	0	0	0	0	1	0
UD21ch06g21703	0	0	0	0	0	0	2	0
UD21ch06g21705	0	0	0	0	0	0	1	0
UD21ch06g21707	0	0	0	0	0	0	2	0
UD21ch06g21708	0	0	0	0	0	0	1	0
UD21ch06g21711	0	0	0	0	0	0	0	1
UD21ch06g21712	0	0	0	0	0	0	1	0
UD21ch06g21718	0	0	0	0	0	0	10	0
UD21ch06g21719	0	0	0	0	0	0	1	0
UD21ch06g21720	0	0	0	0	0	0	2	0
UD21ch06g21725	0	0	0	0	0	0	1	0
UD21ch06g21727	0	0	0	0	0	0	1	0
UD21ch06g21729	0	0	0	0	0	0	4	0
UD21ch06g21730	0	0	0	0	0	0	1	0
UD21ch06g21731	0	0	0	0	0	0	1	0
UD21ch06g21732	0	0	0	0	0	0	3	0
UD21ch06g21733	0	0	0	0	0	0	4	0
UD21ch06g21734	0	0	0	0	0	0	2	0
UD21ch06g21735	0	0	0	0	0	0	4	0
UD21ch06g21736	0	0	0	0	0	0	7	0
UD21ch06g21738	0	0	0	0	0	0	10	0
UD21ch06g21740	0	0	0	0	0	0	1	0
UD21ch06g21742	0	0	0	0	0	0	2	0
UD21ch06g21743	0	0	0	0	0	0	2	0
UD21ch06g21744	0	0	0	0	0	0	2	0
UD21ch06g21746	0	0	0	0	0	0	1	0
UD21ch06g21747	0	0	0	0	0	0	1	0
UD21ch06g21748	0	0	0	0	0	0	2	0
UD21ch06g21750	0	0	0	0	0	0	2	0
UD21ch06g21751	0	0	0	0	0	0	2	0
UD21ch06g21754	0	0	0	0	0	0	1	0
UD21ch06g21755	0	0	0	0	0	0	7	0
UD21ch06g21756	0	0	0	0	0	0	3	0
UD21ch06g21757	0	0	0	0	0	0	4	0
UD21ch06g21761	0	0	0	0	0	1	1	0
UD21ch06g21762	0	0	0	0	0	0	1	0
UD21ch06g21763	0	0	0	0	0	0	1	0
UD21ch06g21764	0	0	0	0	0	0	3	0
UD21ch06g21766	0	0	0	0	0	0	1	0
UD21ch06g21768	0	1	0	1	0	0	16	1
UD21ch06g21769	0	0	0	0	0	0	1	0
UD21ch06g21770	0	0	0	0	0	0	1	0
UD21ch06g21771	0	0	0	1	0	0	6	0
UD21ch06g21772	0	0	0	0	0	0	12	0
UD21ch06g21773	0	0	0	0	0	0	1	0
UD21ch06g21777	0	0	0	0	0	0	1	0
UD21ch06g21786	0	0	0	0	0	0	1	0
UD21ch06g21788	0	0	0	0	0	0	2	0
UD21ch06g21790	0	0	0	0	0	0	4	1
UD21ch06g21791	0	0	0	0	0	0	1	0
UD21ch06g21796	0	0	0	0	0	0	2	0
UD21ch06g21798	0	0	0	0	0	0	1	0
UD21ch06g21801	0	0	0	0	0	0	6	0
UD21ch06g21802	0	0	0	0	0	0	1	0
UD21ch06g21810	0	0	0	0	0	0	2	0
UD21ch06g21811	0	0	0	0	0	0	1	0
UD21ch06g21814	0	0	0	0	0	0	1	0
UD21ch06g21816	0	1	0	0	0	0	2	0
UD21ch06g21825	0	0	0	0	0	0	3	0
UD21ch06g21866	0	0	0	0	0	0	2	0
UD21ch06g21869	0	0	0	0	0	0	1	0
UD21ch06g21871	0	0	0	0	0	0	1	0
UD21ch06g21873	0	0	0	0	0	0	1	0
UD21ch06g21874	0	0	0	0	0	0	0	1
UD21ch06g21875	0	0	0	0	0	0	3	1
UD21ch06g21876	0	0	0	0	0	0	1	0
UD21ch06g21878	0	0	0	0	0	0	2	0
UD21ch06g21879	0	0	0	0	0	0	5	0
UD21ch06g21880	0	0	0	0	0	0	1	0
UD21ch06g21881	0	0	0	0	0	0	2	0
UD21ch06g21882	0	0	0	0	0	0	1	1
UD21ch06g21884	0	0	0	0	0	0	1	0
UD21ch06g21885	0	0	0	0	0	0	1	0
UD21ch06g21887	0	0	0	0	0	0	1	0
UD21ch06g21888	0	0	0	0	0	0	1	0
UD21ch06g21889	0	0	0	0	0	0	10	0
UD21ch06g21891	0	0	0	0	0	0	1	0
UD21ch06g21892	0	0	0	0	0	0	1	0
UD21ch06g21894	0	0	0	0	0	0	2	0
UD21ch06g21895	0	0	0	0	0	0	2	0
UD21ch06g21896	0	0	0	0	0	0	3	0
UD21ch06g21898	0	0	0	0	0	0	10	0
UD21ch06g21900	0	0	0	0	0	0	6	0
UD21ch06g21901	0	0	0	0	0	0	1	0
UD21ch06g21904	0	0	0	0	0	0	2	0
UD21ch06g21907	1	0	0	0	0	0	3	0
UD21ch06g21909	0	0	0	0	0	0	2	0
UD21ch06g21912	0	0	0	0	0	0	1	0
UD21ch06g21919	0	0	0	0	0	0	1	0
UD21ch06g21920	0	0	0	0	0	0	10	0
UD21ch06g21921	0	0	0	1	0	1	2	0
UD21ch06g21922	0	0	0	1	0	0	4	0
UD21ch06g21923	0	0	1	0	0	0	3	0
UD21ch07g23247	0	0	0	0	0	0	1	0
UD21ch07g23263	0	0	0	0	0	0	1	0
UD21ch07g23274	0	0	0	0	0	0	1	0
UD21ch07g23275	0	0	0	0	0	0	1	0
UD21ch07g23276	0	0	0	0	0	0	1	0
UD21ch07g23278	0	0	0	0	0	0	1	0
UD21ch07g23279	0	0	0	0	0	0	2	0
UD21ch07g23280	0	0	0	0	0	0	1	0
UD21ch07g23281	0	0	0	0	0	0	2	0
UD21ch07g23282	0	0	0	0	0	0	2	0
UD21ch07g23283	0	0	0	0	0	0	5	0
UD21ch07g23284	0	0	0	0	0	0	4	0
UD21ch07g23286	0	0	0	0	0	0	4	0
UD21ch07g23287	0	0	0	0	0	0	1	0
UD21ch07g23288	0	0	0	0	0	0	2	0
UD21ch07g23289	0	0	0	0	0	0	2	0
UD21ch07g23291	0	0	0	0	0	0	4	0
UD21ch07g23293	0	0	0	0	0	0	2	0
UD21ch07g23294	0	1	0	0	0	0	2	0
UD21ch07g23295	0	0	0	0	0	0	3	2
UD21ch07g23298	0	0	1	0	0	0	5	0
UD21ch07g23300	0	0	0	0	0	0	5	0
UD21ch07g23302	0	0	0	0	0	0	4	0
UD21ch07g23303	0	0	0	0	0	0	1	0
UD21ch07g23305	0	0	0	0	0	0	4	0
UD21ch07g23307	0	0	0	0	0	0	1	0
UD21ch07g23308	0	0	0	0	0	0	2	0
UD21ch07g23310	0	0	0	0	0	0	1	0
UD21ch07g23311	0	0	0	0	0	0	4	0
UD21ch07g23312	0	0	0	0	0	0	3	0
UD21ch07g23314	0	0	0	0	0	0	2	0
UD21ch07g23316	0	0	0	0	0	0	1	0
UD21ch07g23318	0	0	0	0	0	0	3	0
UD21ch07g23320	0	0	0	0	0	0	2	0
UD21ch07g23321	0	0	0	0	0	0	2	0
UD21ch07g23322	0	0	0	0	0	0	1	0
UD21ch07g23324	0	0	0	0	0	0	1	0
UD21ch07g23325	0	0	0	0	0	0	1	0
UD21ch07g23326	0	0	0	0	0	0	1	0
UD21ch07g23332	0	0	0	0	0	0	1	0
UD21ch07g23355	0	1	0	0	0	0	1	0
UD21ch07g23365	0	0	0	0	0	0	8	0
UD21ch07g23368	0	0	0	0	0	0	19	0
UD21ch07g23398	0	0	0	1	0	0	2	0
UD21ch07g23399	0	1	0	0	0	0	2	0
UD21ch07g23400	0	0	0	0	0	0	1	0
UD21ch07g23403	0	0	0	0	0	0	1	0
UD21ch07g23404	0	0	0	0	0	0	2	0
UD21ch07g23405	0	0	0	0	0	0	1	0
UD21ch07g23406	0	0	0	0	0	0	1	0
UD21ch07g23407	0	0	0	0	0	0	2	0
UD21ch07g23408	0	0	0	0	0	0	5	0
UD21ch07g23409	0	0	0	0	0	0	3	0
UD21ch07g23410	0	0	0	0	0	0	1	0
UD21ch07g23411	0	0	0	0	0	0	1	0
UD21ch07g23412	0	0	0	0	0	0	1	0
UD21ch07g23413	0	0	0	1	0	0	4	0
UD21ch07g23414	0	0	0	0	0	0	1	0
UD21ch07g23415	0	0	0	0	0	0	8	0
UD21ch07g23416	0	0	0	0	0	0	3	0
UD21ch07g23418	0	0	0	0	0	0	6	0
UD21ch07g23423	0	0	0	0	0	0	1	0
UD21ch07g23425	0	0	0	0	0	0	6	0
UD21ch07g23429	0	0	0	0	0	0	1	0
UD21ch07g23430	0	0	0	0	0	0	4	0
UD21ch07g23432	0	0	0	0	0	0	2	0
UD21ch07g23433	0	0	0	0	0	0	6	0
UD21ch07g23435	0	0	0	0	0	0	4	0
UD21ch07g23436	0	0	0	0	0	0	1	0
UD21ch07g23437	0	0	0	1	0	0	3	0
UD21ch07g23438	0	0	0	0	0	0	2	0
UD21ch07g23439	0	0	0	0	0	0	4	0
UD21ch07g23440	0	0	0	0	0	0	1	0
UD21ch07g23443	0	0	0	0	0	0	3	0
UD21ch07g23444	0	0	0	0	0	0	1	0
UD21ch07g23445	0	0	0	0	0	1	2	0
UD21ch07g23447	0	0	0	0	0	0	3	0
UD21ch07g23449	0	0	0	0	0	0	2	0
UD21ch07g23452	0	0	1	0	0	0	0	0
UD21ch07g23453	0	0	0	0	0	0	1	0
UD21ch07g23454	0	0	0	0	0	0	2	0
UD21ch07g23458	0	0	0	1	0	0	1	0
UD21ch07g23459	0	0	0	0	0	0	1	0
UD21ch07g23460	0	0	0	0	0	0	8	0
UD21ch07g23464	0	0	0	0	0	0	5	0
UD21ch07g23466	0	0	0	0	0	0	8	0
UD21ch07g23467	0	0	0	0	0	0	2	0
UD21ch07g23469	0	0	0	0	0	0	1	0
UD21ch07g23473	0	0	0	0	0	0	2	0
UD21ch07g23474	0	0	0	0	0	0	1	0
UD21ch07g23478	0	0	0	0	0	0	7	0
UD21ch07g23480	0	0	0	1	0	0	3	0
UD21ch07g23481	0	0	0	0	0	0	20	0
UD21ch07g23482	0	0	0	1	0	0	10	0
UD21ch07g23483	0	0	0	0	0	0	5	0
UD21ch07g23484	0	0	0	0	0	0	2	0
UD21ch07g23488	0	0	0	0	0	0	1	0
UD21ch07g23489	0	0	0	2	0	0	5	0
UD21ch07g23490	0	0	0	0	0	0	4	0
UD21ch07g23491	0	0	0	0	0	0	1	0
UD21ch07g23492	0	0	0	0	0	0	2	0
UD21ch07g23493	0	0	0	0	0	0	5	0
UD21ch07g23494	0	0	0	0	0	0	2	0
UD21ch07g23495	0	0	0	0	0	1	1	0
UD21ch07g23496	1	1	0	0	0	0	15	0
UD21ch07g23497	0	0	0	0	0	0	1	0
UD21ch07g23498	0	0	0	0	0	0	1	0
UD21ch07g23499	0	0	0	0	0	0	8	0
UD21ch07g23502	0	0	0	0	0	0	1	0
UD21ch07g23503	0	0	0	0	0	0	3	0
UD21ch07g23505	0	0	0	0	0	0	7	0
UD21ch07g23506	0	0	0	0	0	0	3	0
UD21ch07g23507	0	0	0	0	0	0	1	0
UD21ch07g23511	0	1	0	0	0	0	2	0
UD21ch07g23512	0	0	0	0	0	0	2	0
UD21ch07g23513	0	0	0	0	0	0	1	0
UD21ch07g23515	0	0	0	0	0	0	5	0
UD21ch07g23516	0	0	0	0	0	0	5	0
UD21ch07g23519	0	0	0	0	0	0	1	0
UD21ch07g23523	0	0	0	0	0	0	1	0
UD21ch07g23524	0	0	0	0	0	0	4	0
UD21ch07g23525	0	0	0	0	0	0	1	0
UD21ch07g23528	0	0	0	0	0	0	2	0
UD21ch07g23529	0	0	0	0	0	0	1	0
UD21ch07g23530	0	0	0	0	0	0	1	0
UD21ch07g23532	0	0	0	0	0	0	4	0
UD21ch07g23533	0	0	0	0	0	0	1	0
UD21ch07g23534	0	0	0	0	0	0	1	0
UD21ch07g23536	0	0	0	0	0	0	2	0
UD21ch07g23537	0	0	0	0	0	0	1	0
UD21ch07g23538	0	0	0	0	0	0	4	0
UD21ch07g23539	0	0	0	0	0	0	8	0
UD21ch07g23540	0	0	0	0	0	0	2	0
UD21ch07g23541	0	0	0	0	0	0	1	0
UD21ch07g23542	0	0	0	0	0	0	1	0
UD21ch07g23544	0	0	0	0	0	0	5	0
UD21ch07g23545	0	0	0	0	0	0	1	0
UD21ch07g23546	0	0	0	0	0	0	13	0
UD21ch07g23547	0	0	0	0	0	0	1	0
UD21ch07g23548	0	0	0	0	0	0	8	0
UD21ch07g23551	0	0	0	0	0	0	10	0
UD21ch07g23553	0	0	0	0	0	0	3	0
UD21ch07g23554	0	0	0	0	0	0	1	0
UD21ch07g23555	0	0	0	0	0	0	2	0
UD21ch07g23557	0	0	0	0	0	0	1	0
UD21ch07g23558	0	0	0	0	0	0	2	0
UD21ch07g23559	0	0	0	0	0	0	5	0
UD21ch07g23561	0	0	0	0	0	0	1	0
UD21ch07g23563	0	0	0	0	0	0	1	0
UD21ch07g23564	0	0	0	0	0	0	2	0
UD21ch07g23565	0	0	0	0	0	0	1	0
UD21ch07g23566	0	0	0	0	0	0	1	0
UD21ch07g23568	0	0	0	0	0	0	6	0
UD21ch07g23569	0	0	0	0	0	0	5	0
UD21ch07g23570	0	0	0	1	0	0	7	0
UD21ch07g23572	0	0	0	0	0	0	1	0
UD21ch07g23573	0	0	0	0	0	0	1	0
UD21ch07g23575	1	0	0	0	0	0	1	0
UD21ch07g23576	0	0	0	0	0	0	2	0
UD21ch07g23578	0	0	0	0	0	0	11	0
UD21ch07g23580	0	0	0	0	0	0	5	0
UD21ch07g23581	0	0	0	0	0	0	2	0
UD21ch07g23582	0	0	0	0	0	0	1	0
UD21ch07g23584	0	0	0	0	0	0	1	0
UD21ch07g23585	1	0	0	0	0	0	3	0
UD21ch07g23586	0	1	0	0	0	0	1	0
UD21ch07g23587	0	0	0	0	0	0	1	0
UD21ch07g23589	0	0	0	0	0	0	1	0
UD21ch07g23592	0	0	0	0	0	0	1	0
UD21ch07g23593	0	0	0	0	0	0	2	0
UD21ch07g23595	0	0	0	0	0	0	3	1
UD21ch07g23596	0	0	0	0	0	0	1	0
UD21ch07g23597	0	0	0	0	0	0	1	0
UD21ch07g23598	0	0	0	0	0	0	4	0
UD21ch07g23599	0	0	0	0	0	0	3	0
UD21ch07g23600	0	0	0	0	0	0	3	0
UD21ch07g23601	0	0	0	0	0	0	1	0
UD21ch07g23603	0	0	0	0	0	0	1	0
UD21ch07g23605	0	0	0	0	0	0	1	0
UD21ch07g23606	0	0	0	0	0	0	1	0
UD21ch07g23608	1	0	0	0	0	0	3	0
UD21ch07g23610	0	0	0	0	0	0	3	0
UD21ch07g23613	0	0	0	0	0	0	4	0
UD21ch07g23615	0	0	0	0	0	1	1	0
UD21ch07g23616	0	0	0	0	0	0	1	0
UD21ch07g23617	0	0	0	0	0	0	12	0
UD21ch07g23618	0	0	0	0	0	0	1	0
UD21ch07g23619	0	0	0	0	0	0	2	0
UD21ch07g23622	0	0	0	0	0	0	2	0
UD21ch07g23623	0	0	0	0	0	0	1	0
UD21ch10g32079	0	0	0	0	0	0	1	0
UD21ch10g32080	0	0	1	0	0	0	5	0
UD21ch10g32081	0	0	0	0	0	0	3	0
UD21ch10g32084	0	0	0	0	0	0	4	0
UD21ch10g32085	0	0	0	0	0	0	3	0
UD21ch10g32086	0	0	0	0	0	0	1	0
UD21ch10g32087	0	0	0	0	0	0	2	0
UD21ch10g32088	0	0	0	0	0	0	1	0
UD21ch10g32089	0	0	0	0	0	0	5	0
UD21ch10g32091	0	0	0	0	0	0	2	0
UD21ch10g32092	0	0	0	0	0	0	3	0
UD21ch10g32093	0	0	0	0	0	0	1	0
UD21ch10g32096	0	0	0	0	0	0	7	0
UD21ch10g32099	0	0	0	0	0	0	1	0
UD21ch10g32102	0	0	0	0	0	0	9	0
UD21ch10g32103	0	0	0	0	0	0	2	0
UD21ch10g32104	0	0	1	0	0	0	1	0
UD21ch10g32107	0	0	0	0	0	0	1	0
UD21ch10g32111	0	0	0	0	0	0	1	0
UD21ch10g32112	0	0	0	0	0	0	2	0
UD21ch10g32113	0	0	0	0	0	0	4	0
UD21ch10g32114	0	0	0	0	0	0	1	0
UD21ch10g32118	0	0	0	0	0	0	3	0
UD21ch10g32121	0	0	0	0	0	0	0	1
UD21ch10g32125	0	0	0	0	0	0	7	0
UD21ch10g32129	0	0	0	0	0	0	1	0
UD21ch10g32130	0	0	0	0	0	0	3	0
UD21ch10g32131	0	0	0	0	0	0	1	0
UD21ch10g32133	0	0	0	0	0	0	2	0
UD21ch10g32135	0	0	0	0	0	0	1	0
UD21ch10g32136	0	0	0	0	0	0	4	0
UD21ch10g32137	1	0	0	2	0	0	6	0
UD21ch10g32138	0	0	0	0	0	0	1	0
UD21ch10g32140	0	0	0	0	0	0	3	0
UD21ch10g32141	0	0	0	0	0	0	9	0
UD21ch10g32142	0	0	0	0	0	0	2	0
UD21ch10g32143	0	0	0	0	0	0	1	0
UD21ch10g32150	0	0	0	0	0	0	2	0
UD21ch10g32151	0	0	0	0	0	0	3	0
UD21ch10g32153	0	0	0	0	0	0	1	0
UD21ch10g32154	0	0	0	0	0	0	9	0
UD21ch10g32155	0	0	0	0	0	0	1	0
UD21ch10g32156	0	0	0	0	0	0	1	0
UD21ch10g32158	0	0	0	0	0	0	1	1
UD21ch10g32161	0	0	0	0	0	0	3	0
UD21ch10g32162	0	0	0	0	1	0	3	0
UD21ch10g32165	0	0	0	0	0	0	1	0
UD21ch10g32166	0	0	0	0	0	0	2	0
UD21ch10g32167	0	0	0	0	0	0	2	0
UD21ch10g32169	0	0	0	0	0	0	1	0
UD21ch10g32170	0	0	0	0	0	0	2	0
UD21ch10g32174	0	0	0	0	0	0	1	0
UD21ch10g32177	0	0	0	0	0	0	1	0
UD21ch10g32178	0	0	0	0	0	0	1	0
UD21ch10g32181	0	0	0	0	0	0	5	1
UD21ch10g32182	0	0	0	0	0	0	1	0
UD21ch10g32185	0	0	0	0	0	0	2	0
UD21ch10g32187	0	0	0	0	0	0	10	0
UD21ch10g32188	0	0	0	0	0	0	3	0
UD21ch10g32189	0	0	0	0	0	0	1	0
UD21ch10g32191	0	0	0	0	0	0	1	0
UD21ch10g32194	0	0	0	0	0	0	3	0
UD21ch10g32196	0	0	0	0	0	0	4	0
UD21ch10g32199	0	0	0	0	0	0	1	0
UD21ch10g32201	0	0	0	0	0	0	2	0
UD21ch10g32202	0	0	0	0	0	0	2	1
UD21ch10g32205	0	0	0	0	0	0	2	0
UD21ch10g32207	0	0	0	0	0	0	2	0
UD21ch10g32209	0	0	0	0	0	0	3	0
UD21ch10g32210	0	0	0	0	0	0	4	0
UD21ch10g32212	0	0	0	0	0	0	2	0
UD21ch10g32213	0	0	0	0	0	0	5	0
UD21ch10g32216	0	0	0	0	0	0	2	0
UD21ch10g32223	0	0	0	0	0	0	1	0
UD21ch10g32225	0	0	0	1	0	0	0	0
UD21ch10g32228	0	0	0	0	0	0	1	0
UD21ch10g32233	0	0	0	0	0	0	3	0
UD21ch10g32235	0	0	0	0	0	0	1	0
UD21ch10g32236	0	0	0	0	0	0	1	0
UD21ch10g32238	0	0	0	0	0	0	1	0
UD21ch10g32240	0	0	0	0	0	0	1	0
UD21ch10g32241	0	0	0	0	0	0	9	0
UD21ch10g32244	0	1	0	0	0	0	8	0
UD21ch10g32245	0	0	0	0	0	0	6	0
UD21ch10g32246	0	0	0	0	0	0	18	1
UD21ch10g32247	0	0	0	1	0	0	3	0
UD21ch10g32251	0	0	0	0	0	1	6	0
UD21ch10g32256	0	0	0	0	0	0	2	0
UD21ch10g32258	0	0	0	0	0	0	1	0
UD21ch10g32259	0	0	0	0	0	0	2	0
UD21ch10g32261	0	0	0	0	0	0	2	0
UD21ch10g32262	0	0	0	0	0	0	2	0
UD21ch10g32264	0	0	0	0	0	0	3	0
UD21ch10g32270	0	0	0	0	0	0	1	0
UD21ch10g32276	0	0	0	0	0	0	2	0
UD21ch10g32279	0	0	0	0	0	0	3	0
UD21ch10g32280	0	0	0	0	0	1	2	0
UD21ch10g32281	0	0	0	0	0	0	1	0
UD21ch10g32283	0	0	0	0	0	0	1	0
UD21ch10g32284	0	0	0	0	0	0	3	0
UD21ch10g32285	0	0	0	0	0	0	4	0
UD21ch10g32286	1	0	0	0	0	0	2	0
UD21ch10g32288	0	0	0	0	0	0	1	0
UD21ch10g32290	0	0	0	0	0	0	2	0
UD21ch10g32292	0	0	0	0	0	0	12	0
UD21ch10g32293	0	0	0	0	0	0	11	0
UD21ch10g32296	0	0	0	2	0	0	20	0
UD21ch10g32297	0	0	0	0	0	0	8	0
UD21ch10g32298	0	0	0	0	0	0	9	0
UD21ch10g32299	0	0	0	0	0	0	5	0
UD21ch10g32300	0	0	0	0	0	0	7	0
UD21ch10g32301	0	0	0	0	0	0	12	0
UD21ch10g32302	0	0	0	0	0	0	4	0
UD21ch10g32304	0	0	0	0	0	0	1	0
UD21ch10g32305	0	0	0	0	0	0	2	0
UD21ch10g32307	0	0	1	0	0	0	2	0
UD21ch10g32308	0	0	0	0	0	0	1	0
UD21ch10g32310	0	0	0	0	0	0	2	0
UD21ch10g32318	0	0	0	0	0	0	1	0
UD21ch10g32319	0	0	0	0	0	0	2	0
UD21ch10g32321	0	1	0	0	0	0	0	0
UD21ch10g32322	0	0	0	0	0	0	2	0
UD21ch10g32323	0	0	0	0	0	0	1	0
UD21ch10g32326	0	0	0	0	0	0	2	0
UD21ch10g32327	0	0	0	0	0	0	1	0
UD21ch10g32328	0	0	0	0	0	0	1	0
UD21ch10g32329	0	1	0	0	0	0	4	0
UD21ch10g32330	0	0	0	0	0	0	8	0
UD21ch10g32331	0	0	0	0	0	0	1	0
UD21ch10g32332	0	0	0	0	0	0	2	0
UD21ch10g32333	0	0	0	0	0	0	1	0
UD21ch10g32334	0	0	0	0	0	0	3	1
UD21ch10g32337	0	0	0	0	0	0	1	0
UD21ch10g32340	0	0	0	0	0	0	2	0
UD21ch10g32341	0	0	0	0	0	0	1	0
UD21ch10g32346	0	0	0	0	0	0	2	0
UD21ch10g32347	0	0	0	0	0	0	2	0
UD21ch10g32348	0	0	0	0	0	0	1	0
UD21ch10g32349	0	0	0	0	0	0	1	0
UD21ch10g32352	0	0	0	0	0	0	17	1
UD21ch10g32355	0	0	0	0	0	0	1	0
UD21ch10g32356	0	0	0	0	0	0	2	0
UD21ch10g32359	0	0	0	0	0	0	2	0
UD21ch10g32360	0	0	0	0	0	0	2	0
UD21ch10g32361	0	0	0	0	0	0	2	0
UD21ch10g32362	0	0	0	0	0	0	3	0
UD21ch10g32366	0	0	0	0	0	0	4	0
UD21ch10g32367	0	0	0	0	0	0	18	0
UD21ch10g32369	0	0	0	1	0	0	11	0
UD21ch10g32370	0	0	0	0	0	0	13	0
UD21ch10g32371	0	0	0	0	0	0	8	0
UD21ch10g32373	0	0	0	1	0	0	26	0
UD21ch10g32374	0	0	0	0	0	0	5	0
UD21ch10g32378	0	0	0	0	0	0	8	0
UD21ch10g32379	0	0	0	0	0	0	1	0
UD21ch10g32380	0	0	0	0	0	0	3	0
UD21ch10g32381	0	0	0	0	0	0	4	0
UD21ch10g32382	0	0	0	0	0	0	1	0
UD21ch10g32383	0	0	0	0	0	0	1	0
UD21ch10g32384	0	0	0	0	0	0	2	0
UD21ch10g32385	0	0	0	1	0	0	5	0
UD21ch10g32387	0	0	0	1	0	0	0	0
UD21ch10g32389	0	0	0	0	0	0	1	0
UD21ch10g32390	0	0	0	0	0	0	1	0
UD21ch10g32392	0	0	0	0	0	0	3	0
UD21ch10g32397	0	0	0	0	0	0	6	0
UD21ch10g32400	0	0	0	0	0	0	3	0
UD21ch10g32404	0	0	0	0	0	0	1	0
UD21ch10g32406	0	0	0	0	0	0	1	0
UD21ch10g32408	0	0	0	0	0	0	3	0
UD21ch10g32410	0	0	0	0	0	0	1	0
UD21ch10g32411	0	0	0	0	0	0	1	0
UD21ch10g32412	0	0	0	0	0	0	1	0
UD21ch10g32413	0	0	0	0	0	0	2	0
UD21ch10g32414	0	0	0	0	0	0	1	0
UD21ch10g32415	0	0	0	0	0	0	2	0
UD21ch10g32416	0	0	0	0	0	0	1	0
UD21ch10g32419	0	0	0	0	0	0	1	0
UD21ch10g32420	0	0	0	0	0	0	1	0
UD21ch10g32421	0	0	0	0	0	0	3	0
UD21ch10g32423	0	0	0	0	0	0	1	0
UD21ch10g32424	0	0	0	0	0	0	1	0
UD21ch10g32425	0	0	0	0	0	0	1	0
UD21ch10g32426	0	0	0	0	0	0	7	0
UD21ch10g32427	0	0	0	0	0	0	3	0
UD21ch10g32429	0	0	0	0	0	0	3	0
UD21ch10g32430	0	0	0	0	0	0	2	0
UD21ch10g32432	0	0	1	0	0	0	0	0
UD21ch10g32433	0	0	0	0	0	0	2	0
UD21ch10g32434	0	0	0	0	0	0	2	0
UD21ch10g32437	0	0	0	0	0	0	1	0
UD21ch10g32438	0	0	0	0	0	0	6	0
UD21ch10g32439	0	0	0	0	0	0	2	0
UD21ch10g32440	0	0	0	0	0	0	2	0
UD21ch10g32443	0	0	0	0	0	0	4	0
UD21ch10g32444	0	0	0	0	0	0	2	0
UD21ch10g32450	0	0	0	0	0	0	4	0
UD21ch10g32455	0	0	0	0	0	0	3	0
UD21ch10g32456	0	0	0	0	0	0	2	0
UD21ch10g32457	0	0	0	0	0	0	1	0
UD21ch10g32458	0	0	0	0	0	0	1	0
UD21ch10g32460	0	0	0	0	0	0	1	0
UD21ch10g32461	0	0	0	0	0	0	6	0
UD21ch10g32464	0	0	0	0	0	0	2	0
UD21ch10g32465	0	0	0	0	0	0	1	0
UD21ch10g32467	0	0	0	0	0	0	2	0
UD21ch10g32468	0	0	0	0	0	0	1	0
UD21ch10g32470	0	0	0	0	0	0	1	0
UD21ch10g32473	0	0	0	0	0	0	1	0
UD21ch10g32474	0	0	0	0	0	0	1	0
UD21ch10g32477	0	0	0	0	0	0	1	0
UD21ch10g32482	0	0	0	0	0	0	1	0
UD21ch10g32483	0	0	0	0	0	0	2	0
UD21ch10g32484	0	0	0	0	0	0	1	0
UD21ch10g32486	0	0	0	0	0	0	3	0
UD21ch10g32487	0	0	0	1	0	0	2	0
UD21ch10g32489	0	0	0	0	0	0	1	0
UD21ch10g32490	0	0	0	0	0	0	2	0
UD21ch10g32492	0	0	0	0	0	0	2	0
UD21ch10g32493	0	0	0	0	0	0	1	0
UD21ch10g32494	0	0	0	0	0	0	2	0
UD21ch10g32495	0	0	0	0	0	0	4	0
UD21ch10g32499	0	0	0	0	0	0	2	0
UD21ch10g32500	0	0	0	0	0	0	2	0
UD21ch10g32501	0	0	0	0	0	0	1	0
UD21ch10g32502	0	0	0	0	0	0	3	0
UD21ch10g32503	0	0	0	0	0	0	2	0
UD21ch10g32505	0	0	0	0	0	0	3	0
UD21ch10g32506	0	0	0	0	0	0	6	0
UD21ch10g32507	0	0	0	0	0	0	4	0
UD21ch10g32508	0	0	0	0	0	0	2	0
UD21ch10g32509	0	0	0	0	0	0	3	0
UD21ch10g32510	1	1	0	1	0	0	5	1
UD21ch10g32511	0	0	0	0	1	0	1	0
UD21ch10g32512	0	0	0	0	0	0	2	0
UD21ch10g32513	0	0	0	0	0	0	3	0
UD21ch10g32514	0	0	0	0	0	0	4	1
UD21ch10g32516	0	0	0	0	0	0	1	0
UD21ch10g32517	0	0	0	0	0	0	1	0
UD21ch10g32518	0	0	0	0	0	0	3	0
UD21ch10g32519	0	0	0	0	0	0	3	0
UD21ch10g32520	0	0	0	0	1	0	0	0
UD21ch10g32522	0	0	0	0	0	0	1	0
UD21ch10g32523	0	0	0	0	0	0	1	0
UD21ch10g32525	0	0	0	0	0	0	1	0
UD21ch10g32529	0	0	0	1	0	0	1	0
UD21ch10g32530	0	0	0	0	0	0	1	0
UD21ch10g32532	0	0	0	0	0	0	2	0
UD21ch10g32533	0	0	0	0	0	0	2	0
UD21ch10g32536	0	0	0	0	0	0	1	0
UD21ch10g32537	0	0	0	1	0	0	0	0
UD21ch10g32539	0	0	0	0	0	0	3	0
UD21ch10g32540	0	0	0	0	0	0	6	0
UD21ch10g32542	0	0	0	0	0	0	1	0
UD21ch10g32544	0	0	0	0	0	0	1	0
UD21ch10g32546	0	0	0	0	0	0	4	0
UD21ch10g32548	0	0	0	0	0	0	1	0
