# Supplementary material for: Genome-wide analysis of Udai21: Unraveling the genetic basis of superior eating quality in rice
Source: PLoS One. 2025 Nov 25;20(11):e0324304. doi: 10.1371/journal.pone.0324304 (PMC12646435; doi:10.1371/journal.pone.0324304)
Supplement: S2 Table — (XLSX) [file pone.0324304.s002.xlsx]

## Sheet: S2 Table
S2 Table. Genes that functions were potentially distincted between Udai21 and Koshihikari
Chromosome	Gene ID (Yudai 21)	Gene ID (Nipponbare)	Gene name	Gene symbol	Trait (Major category)	Trait (Minor category)	Reference DOI
UD21ch01	UD21ch01g00526	Os01g0172400	Phospholipase Da1	OsPLDa1	Resistance or Tolerance	Salinity tolerance	10.1111/j.1744-7909.2010.01021.x
UD21ch02	UD21ch02g05003	Os02g0101500	peroxisomal hydroxypyruvate reductase 1	OsHPR1	Physiological trait	Others	10.1111/jipb.12125
UD21ch02	UD21ch02g05029	Os02g0104700	NITRIC OXIDE-ASSOCIATED1	NOA1	Physiological trait	Source activity	10.1371/journal.pone.0020015
UD21ch02	UD21ch02g05358	Os02g0148100	Mitogen-activated protein kinase33	OsMAPK33	Resistance or Tolerance	Salinity tolerance	10.1007/s12038-011-9002-8
UD21ch02	UD21ch02g05358	Os02g0148100	TEY-type rice mitogen-activated protein kinase 3	OsMPK3	Resistance or Tolerance	Blast resistance	10.1007/s00299-014-1620-9
UD21ch02	UD21ch02g05358	Os02g0148100	TEY-type rice mitogen-activated protein kinase 3	OsMPK3	Physiological trait	Others	10.1007/s00299-014-1620-9
UD21ch02	UD21ch02g05574	Os02g0177600	4-Coumarate:coenzyme A ligase	Os4CL3	Morphological trait	Dwarf	10.1104/pp.111.178301
UD21ch02	UD21ch02g05574	Os02g0177600	4-Coumarate:coenzyme A ligase	Os4CL3	Resistance or Tolerance	Lodging resistance	10.1104/pp.111.178301
UD21ch02	UD21ch02g05574	Os02g0177600	4-Coumarate:coenzyme A ligase	Os4CL3	Physiological trait	Sterility	10.1104/pp.111.178301
UD21ch03	UD21ch03g09229	Os03g0122600	osmads50	osmads50	Physiological trait	Flowering	10.1111/j.1365-313X.2004.02082.x
UD21ch03	UD21ch03g09229	Os03g0122600	days to heading on chromosome 3	dth3	Physiological trait	Flowering	10.1007/s00299-011-1129-4
UD21ch03	UD21ch03g09245	Os03g0125100	drought sensitive mutant2	dsm2	Resistance or Tolerance	Drought tolerance	10.1104/pp.110.163741
UD21ch03	UD21ch03g09245	Os03g0125100	drought sensitive mutant2	dsm2	Resistance or Tolerance	Other stress resistance	10.1104/pp.110.163741
UD21ch03	UD21ch03g09439	Os03g0151300	photoperiod sensitivity-14	Se14	Physiological trait	Flowering	10.1371/journal.pone.0096064
UD21ch03	UD21ch03g09500	Os03g0160100	enhanced disease resistance 1	OsEDR1	Resistance or Tolerance	Bacterial blight resistance	10.1111/j.1365-3040.2010.02219.x
UD21ch03	UD21ch03g09500	Os03g0160100	accelerated cell death and resistance 1	OsACDR1	Resistance or Tolerance	Blast resistance	10.1007/s10059-009-0161-5
UD21ch03	UD21ch03g09557	Os03g0167600	defective pollen wall	dpw	Physiological trait	Sterility	10.1105/tpc.111.087528
UD21ch03	UD21ch03g09576	Os03g0169600	DNA-binding with one finger12	OsDof12	Physiological trait	Flowering	10.1007/s00425-009-0893-7
UD21ch06	UD21ch06g21919	Os06g0583400	Histone deacetylases 702	HDA702	Morphological trait	Dwarf	10.1016/j.bbrc.2009.07.162
UD21ch06	UD21ch06g21919	Os06g0583400	Histone deacetylase1	OsHDAC1	Others	Others	10.1046/j.1365-313X.2003.01650.x
UD21ch06	UD21ch06g21919	Os06g0583400	Histone deacetylases 702	HDA702	Physiological trait	Sterility	10.1016/j.bbrc.2009.07.162
UD21ch07	UD21ch07g23294	Os07g0164000	wavy leaf 1	waf1	Morphological trait	Culm leaf	10.1104/pp.110.160234
UD21ch07	UD21ch07g23294	Os07g0164000	wavy leaf 1	waf1	Morphological trait	Panicle flower	10.1104/pp.110.160234
UD21ch07	UD21ch07g23294	Os07g0164000	wavy leaf 1	waf1	Morphological trait	Root	10.1104/pp.110.160234
UD21ch07	UD21ch07g23294	Os07g0164000	wavy leaf 1	waf1	Morphological trait	Shoot seedling	10.1104/pp.110.160234
UD21ch07	UD21ch07g23295	Os07g0164100	Histone deacetylases 704	HDA704	Morphological trait	Culm leaf	10.1016/j.bbrc.2009.07.162
UD21ch07	UD21ch07g23295	Os07g0164100	Histone deacetylases 704	HDA704	Morphological trait	Dwarf	10.1016/j.bbrc.2009.07.162
UD21ch07	UD21ch07g23425	Os07g0182000	basic leucine Zipper factor 1	RISBZ1	Physiological trait	Eating quality	10.1111/j.1365-313X.2009.03925.x
UD21ch07	UD21ch07g23425	Os07g0182000	-	OsbZIP58	Physiological trait	Eating quality	10.1093/jxb/ert187
UD21ch07	UD21ch07g23425	Os07g0182000	-	OsbZIP58	Morphological trait	Seed	10.1093/jxb/ert187
UD21ch07	UD21ch07g23433	Os07g0182900	methyltransferase 1.2	OsMet1-2	Physiological trait	Lethality	10.1073/pnas.1410761111
UD21ch07	UD21ch07g23433	Os07g0182900	METHYLTRANSGERASE 1b	MET1b	Morphological trait	Seed	10.1007/s11103-014-0178-9
UD21ch07	UD21ch07g23447	Os07g0184900	-	osku70	Morphological trait	Dwarf	10.1104/pp.109.150391
UD21ch07	UD21ch07g23447	Os07g0184900	-	osku70	Physiological trait	Sterility	10.1104/pp.109.150391
UD21ch07	UD21ch07g23502	Os07g0191600	stunted arbuscule 2	STR2	Resistance or Tolerance	Other soil stress tolerance	10.1111/j.1365-313X.2011.04842.x
UD21ch07	UD21ch07g23585	Os07g0203700	spotted leaf 5	spl5	Resistance or Tolerance	Bacterial blight resistance	10.1007/s11032-011-9677-4
UD21ch07	UD21ch07g23585	Os07g0203700	spotted leaf 5	spl5	Resistance or Tolerance	Blast resistance	10.1007/s11032-011-9677-4
UD21ch07	UD21ch07g23585	Os07g0203700	spotted leaf 5	spl5	Others	Others	10.1007/s11032-011-9677-4
UD21ch07	UD21ch07g23592	Os07g0204900	f-carotene desaturase	OsZDS	Physiological trait	Germination dormancy	10.1111/j.1365-313X.2008.03411.x
UD21ch07	UD21ch07g23618	Os07g0209000	-	OsDGL1	Morphological trait	Root	10.1093/pcp/pcs159
UD21ch10	UD21ch10g32096	Os10g0485600	Dicer-Like 3b	OsDCL3b	Others	Others	10.1111/j.1365-313X.2011.04805.x
UD21ch10	UD21ch10g32166	Os10g0494800	katanin subunit P80a	OsKTN80a	Physiological trait	Root	10.1111/jipb.12170
UD21ch10	UD21ch10g32185	Os10g0496900	faded green leaf	fgl	Physiological trait	Source activity	10.1111/tpj.12110
UD21ch10	UD21ch10g32187	Os10g0497300	RF1A	RF1A	Physiological trait	Sterility	10.1105/tpc.105.038240
UD21ch10	UD21ch10g32187	Os10g0497300	fertility restorer gene 5	Rf5	Physiological trait	Sterility	10.1105/tpc.111.093211
UD21ch10	UD21ch10g32187	Os10g0497432	Rf-1	Rf-1	Physiological trait	Sterility	10.1046/j.1365-313X.2003.01961.x
UD21ch10	UD21ch10g32201	Os10g0499500	RF1B	RF1B	Physiological trait	Sterility	10.1105/tpc.105.038240
UD21ch10	UD21ch10g32359	Os10g0524400	Phospholipase D beta1	OsPLDbeta1	Resistance or Tolerance	Blast resistance	10.1104/pp.108.131979
UD21ch10	UD21ch10g32359	Os10g0524400	Phospholipase D ﾎｲ1	PLDﾎｲ1	Physiological trait	Germination dormancy	10.1038/cr.2007.77
UD21ch10	UD21ch10g32421	Os10g0536100	OsMADS56	OsMADS56	Physiological trait	Flowering	10.1111/j.1365-3040.2009.02008.x
UD21ch10	UD21ch10g32444	Os10g0539600	seed-specific protein kinase	SPK	Physiological trait	Eating quality	10.1093/pcp/pch122
UD21ch10	UD21ch10g32444	Os10g0539600	seed-specific protein kinase	SPK	Physiological trait	Eating quality	10.1105/tpc.010454
UD21ch10	UD21ch10g32506	Os10g0548700	receptor-like cytoplasmic kinase gene	NRRB	Resistance or Tolerance	Blast resistance	10.1007/s11033-014-3069-x
